# Supplementary material for: Arithmetic Proficiency Across Adulthood: Cognitive and Subjective Influences
Source: Eur J Investig Health Psychol Educ. 2025 May 15;15(5):84. doi: 10.3390/ejihpe15050084 (PMC12110183; doi:10.3390/ejihpe15050084)
Supplement: Supplementary file 1 [file ejihpe-15-00084-s001.zip]

Archive with 1 entries (1 files):
- ejihpe-3589278-supplementary.pdf
